# Supplementary material for: Activation of the PPARγ Prevents Ferroptosis-Induced Neuronal Loss in Response to Intracerebral Hemorrhage Through Synergistic Actions With the Nrf2
Source: Front Pharmacol. 2022 Apr 20;13:869300. doi: 10.3389/fphar.2022.869300 (PMC9065416; doi:10.3389/fphar.2022.869300)
Supplement: Supplementary file 1 [file Table2.XLSX]

## Sheet: Sheet4
The row data of CCK-8 Kit result in Earstin by Microplate reader
				Black	Control group			Heme+Pioglitazone Group			Heme Group
First independent experiment				0.00032315	0.130541	0.12695	0.136123	0.0135353	0.0207687	0.0166007	0.0216698	0.0275483	0.0230302
				0.000168615	0.142896	0.130719	0.141715	0.015962	0.0194648	0.0205434	0.0237518	0.0186294	0.0282758
				0.000145648	0.135364	0.128841	0.142555	0.0386629	0.0391779	0.0515685	0.0326127	0.0220353	0.0234239
				-0.000491533	0.140634	0.138814	0.139324	0.0861652	0.0929201	0.0990047	0.0215267	0.0279028	0.0202868
				-0.000358484	0.136304	0.129274	0.131936	0.107888	0.118847	0.120825	0.0317257	0.0181053	0.0259551
				-0.000131535	0.137182	0.136227	0.137644	0.109898	0.106878	0.114799	0.0203658	0.0345206	0.0346329
				0.000464864	0.136088	0.140226	0.128589	0.113902	0.132486	0.116508	0.0370279	0.0382788	0.0214109
				-0.000120725	0.131482	0.129472	0.126771	0.118912	0.118814	0.112987	0.0271999	0.0388659	0.0414468
Second independent experiment				0.000378438	0.120713	0.122501	0.142995	0.0253883	0.0220267	0.0220942	0.0129813	0.0116098	0.011027
				0.000201234	0.134874	0.131327	0.135025	0.0251216	0.0286796	0.0205726	0.0204141	0.0236854	0.0272379
				-0.000175463	0.134242	0.129687	0.127742	0.0408374	0.043556	0.0349187	0.0278407	0.0379965	0.0256083
				0.00058234	0.131216	0.134806	0.131486	0.070426	0.0947602	0.0942448	0.0212916	0.0405917	0.0400939
				-0.0005781	0.130826	0.133069	0.128018	0.106762	0.101239	0.108466	0.0297831	0.0269856	0.0191548
				0.00017513	0.125398	0.133736	0.131272	0.10535	0.103264	0.111312	0.0138498	0.0168864	0.0317425
				-0.000365135	0.137513	0.140324	0.123258	0.110071	0.115563	0.124367	0.0244415	0.0336594	0.0174775
				-0.000218444	0.116767	0.125621	0.133425	0.113491	0.113383	0.113392	0.027619	0.0308997	0.0268393
Third independent experiment				0.00035246	0.130788	0.127632	0.146531	0.0177474	0.018807	0.03049	0.0278731	0.0326265	0.0233261
				0.00050768	0.143924	0.128352	0.125906	0.0228842	0.0360771	0.0259602	0.0234002	0.0179719	0.0195233
				0.00049685	0.12819	0.138057	0.132238	0.0403252	0.0481269	0.0481657	0.0375826	0.0235928	0.0256613
				-0.00041325	0.131182	0.125889	0.126236	0.084559	0.0788913	0.08276	0.0403107	0.0174995	0.0137195
				-0.00032974	0.132405	0.127595	0.133085	0.107969	0.0899105	0.0827154	0.0282538	0.0259513	0.0273589
				-0.00017256	0.137723	0.139468	0.136666	0.103003	0.112119	0.116976	0.0379219	0.0307354	0.0398294
				0.00019468	0.134667	0.138114	0.126445	0.111459	0.125961	0.134092	0.0342435	0.0367739	0.0379428
				-0.00063612	0.134305	0.132737	0.117609	0.118726	0.124885	0.119834	0.0233672	0.0297044	0.0266886
