# Supplementary material for: Activation of the PPARγ Prevents Ferroptosis-Induced Neuronal Loss in Response to Intracerebral Hemorrhage Through Synergistic Actions With the Nrf2
Source: Front Pharmacol. 2022 Apr 20;13:869300. doi: 10.3389/fphar.2022.869300 (PMC9065416; doi:10.3389/fphar.2022.869300)
Supplement: Supplementary file 10 [file Table6.XLSX]

## Sheet: Sheet1
Raw data of mean gray value of Weatern Blot
brain tissue at 7d after ICH
Protein	Group	Area	Mean	Min	Max	IntDen	RawIntDen
PPARγ 7d	Control Group	1230	43.775	3	115	53843	53843
PPARγ 7d	ICH Group	1230	56.349	1	114	69309	69309
PPARγ 7d	ICH+Pioglitazone Group	1230	94.043	5	211	115673	115673
PPARγ 7d	ICH+Pioglitazone+ML385 Group	1230	60.71	3	165	74673	74673
Nrf2 7d	Control Group	1230	75.893	43	130	93348	93348
Nrf2 7d	ICH Group	1230	112.225	39	229	138037	138037
Nrf2 7d	ICH+Pioglitazone Group	1230	134.072	34	230	164909	164909
Nrf2 7d	ICH+Pioglitazone+ML385 Group	1230	110.348	47	229	135728	135728
Gpx4 7d	Control Group	1230	64.524	20	127	79365	79365
Gpx4 7d	ICH Group	1230	102.433	44	208	125992	125992
Gpx4 7d	ICH+Pioglitazone Group	1230	120.674	53	231	148429	148429
Gpx4 7d	ICH+Pioglitazone+ML385 Group	1230	69.158	27	154	85064	85064
Tubulin 7d	Control Group	1230	142.568	3	230	175359	175359
Tubulin 7d	ICH Group	1230	140.201	3	230	172447	172447
Tubulin 7d	ICH+Pioglitazone Group	1230	134.841	11	230	165854	165854
Tubulin 7d	ICH+Pioglitazone+ML385 Group	1230	137.038	9	230	168557	168557
