# Supplementary material for: Activation of the PPARγ Prevents Ferroptosis-Induced Neuronal Loss in Response to Intracerebral Hemorrhage Through Synergistic Actions With the Nrf2
Source: Front Pharmacol. 2022 Apr 20;13:869300. doi: 10.3389/fphar.2022.869300 (PMC9065416; doi:10.3389/fphar.2022.869300)
Supplement: Supplementary file 11 [file Table4.XLSX]

## Sheet: Sheet1
mNSS score: Rats after ICH modeling were scored at different times according to MNSS score.Two independent experiments were conducted, each of which contained three samples in each group
First independence experience			mNSS score before ICH model
		Base	24h	2d	3d	5d	7d
Control	No.1	0	0	1	0	1	0
	No.2	0	0	0	0	1	0
	No.3	0	0	0	0	0	0
	No.4	0	0	0	0	0	0
	No.5	0	1	0	0	0	0
	No.6	0	0	0	1	0	1
	No.7	0	0	1	0	0	0
	No.8	0	0	0	0	0	0
	No.9	0	0	0	0	0	0
	No.10	0	1	0	0	1	0
	No.11	0	0	1	0	0	1
	No.12	0	0	0	0	0	0
ICH	No.1	0	14	12	10	9	8
	No.2	0	14	12	11	9	9
	No.3	0	15	13	13	9	9
	No.4	0	15	12	12	8	8
	No.5	0	14	13	12	10	7
	No.6	0	14	13	11	8	9
	No.7	0	14	12	12	8	9
	No.8	0	13	13	10	10	7
	No.9	0	15	12	11	9	9
	No.10	0	13	13	11	10	8
	No.11	0	14	12	12	9	9
	No.12	0	14	13	11	8	8
ICH+PDZ	No.1	0	13	11	9	6	6
	No.2	0	13	12	8	7	7
	No.3	0	13	11	7	6	5
	No.4	0	12	11	8	7	5
	No.5	0	12	11	7	7	7
	No.6	0	12	10	9	5	6
	No.7	0	11	12	7	5	6
	No.8	0	13	13	8	6	6
	No.9	0	12	12	6	7	7
	No.10	0	12	12	8	7	7
	No.11	0	13	11	9	9	6
	No.12	0	13	11	10	9	7
ICH+PDZ+ML385	No.1	0	14	13	10	9	8
	No.2	0	13	13	11	9	8
	No.3	0	15	13	10	10	7
	No.4	0	15	12	11	10	7
	No.5	0	14	13	10	10	8
	No.6	0	14	14	12	9	8
	No.7	0	15	14	11	9	8
	No.8	0	14	15	10	9	7
	No.9	0	13	13	11	8	8
	No.10	0	15	13	12	8	9
	No.11	0	14	14	10	8	7
	No.12	0	13	15	12	7	8
