# Supplementary material for: Activation of the PPARγ Prevents Ferroptosis-Induced Neuronal Loss in Response to Intracerebral Hemorrhage Through Synergistic Actions With the Nrf2
Source: Front Pharmacol. 2022 Apr 20;13:869300. doi: 10.3389/fphar.2022.869300 (PMC9065416; doi:10.3389/fphar.2022.869300)
Supplement: Supplementary file 12 [file Table1.xlsx]

## Sheet: Sheet1
Gene	Forward	Back
PPARγ	TTCCATTCACAAGAACAGATCC	CTTTGATTGCACTTTGGTACTC
Nrf2	ATGACAATGAGGTTTCTTCGG	CAATGAAGACTGGGCTCTC
CD36	TCCTTATACGTACAGAGTTCGT	CTGCAGGAAAGAGACTGTG
PGC-1α	CCCTGCAATTGTTAAGACTGAG	ATTTGAGAAGCTCCGAGCA
SIRT1	GCTTATTACAGTGGCAATGAGG	AGATTCGTAGCTGGATGCC
HIF1A	GATTCAATGAGGAGACTTGCC	TGTTCTGGAGGTACTCTAGGT
UCP2	CTCTAATCAGCCCTCTGGC	GAGGGTTTGCTACAACATGG
HMOX1	GGATGCCTTTGTGGAACTG	CAGCCAGGAGAAATCAAACAG
GSTP1	CTTCAGGGTTTCATCCAGGA	TTACTGTCCAGTTCGTCCC
FOXO3	AATGGATTATCCTGAGATGGG	GACCGAGATGTCATTCCAG
SLC11A7	AAACCAGAGGTTCTCAGACC	AACTCTCAAGAGCACCGAC
GCLC	ATTCTAGCTAGCGTAGCCATA	GCAGCGTCGCTATGTCGTAA
NCOA4	ATCTGATTTCGATTTCCGCGCATT	CTAGCGCGCTAGATATGATCT
SAT1	ATTCGATGCGCGCTTTCGTAT	CGATATTCCTATATTCGGCG
GAPDH	TCAAGATCATCAGCAATGCC	CGATACCAAAGTTGTCATGGA
