# Supplementary material for: Activation of the PPARγ Prevents Ferroptosis-Induced Neuronal Loss in Response to Intracerebral Hemorrhage Through Synergistic Actions With the Nrf2
Source: Front Pharmacol. 2022 Apr 20;13:869300. doi: 10.3389/fphar.2022.869300 (PMC9065416; doi:10.3389/fphar.2022.869300)
Supplement: Supplementary file 15 [file Table5.XLSX]

## Sheet: Sheet1
The standard mNSS behavioral score
Motor tests		Points
Raising rat by the tail		3
1	Flexion of forelimb
1	Flexion of hindlimb
1	Head moved >10° to vertical axis within 30 s。
Placing rat on the floor (normal=0; maximum=3)		3
0	Normal walk
1	Inability to walk straight
2	Circling toward the paretic side
3	Fall down to the paretic side
Sensory tests		2
1	Placing test (visual and tactile test)
2	Proprioceptive test (deep sensation, pushing the paw against the table edge to stimulate limb muscles)
Beam balance tests (normal=0; maximum=6)		6
0	0 Balances with steady posture
1	1 Grasps side of beam
2	2 Hugs the beam and one limb falls down from the beam
3	3 Hugs the beam and two limbs fall down from the beam, or spins on beam (>60 s)
4	4 Attempts to balance on the beam but falls off (>40 s)
5	5 Attempts to balance on the beam but falls off (>20 s)
6	6 Falls off: No attempt to balance or hang on to the beam (<20 s)
Reflexes absent and abnormal movements		4
1	1 Pinna reflex (head shake when touching the auditory meatus)
1	1 Corneal reflex (eye blink when lightly touching the cornea with cotton)
1	1 Startle reflex (motor response to a brief noise from snapping a clipboard paper
1	1 Seizures, myoclonus, myodystony
Maximum points		18
