# Supplementary material for: Activation of the PPARγ Prevents Ferroptosis-Induced Neuronal Loss in Response to Intracerebral Hemorrhage Through Synergistic Actions With the Nrf2
Source: Front Pharmacol. 2022 Apr 20;13:869300. doi: 10.3389/fphar.2022.869300 (PMC9065416; doi:10.3389/fphar.2022.869300)
Supplement: Supplementary file 17 [file Table8.XLSX]

## Sheet: Sheet1
Experiment: Nrf2 related genes mRNA in tissue
					First
Include	Pos	Name	Group	Item	Cp
TRUE	A1	Sample 1	Control -1	GAPDH	14.75
TRUE	A2	Sample 2	Control -2	GAPDH	17.83
TRUE	A3	Sample 3	Control -3	GAPDH	14.96
TRUE	A4	Sample 4	ICH -1	GAPDH	17.55
TRUE	A5	Sample 5	ICH -2	GAPDH	16.01
TRUE	A6	Sample 6	ICH -3	GAPDH	16.37
TRUE	A7	Sample 7	ICH + Pioglitazone -1	GAPDH	16.1
TRUE	A8	Sample 8	ICH + Pioglitazone -2	GAPDH	14.11
TRUE	A9	Sample 9	ICH + Pioglitazone -3	GAPDH	17.35
TRUE	A10	Sample 10	ICH + Pioglitazone + ML385 -1	GAPDH	14.9
TRUE	A11	Sample 11	ICH + Pioglitazone + ML385 -2	GAPDH	15.18
TRUE	A12	Sample 12	ICH + Pioglitazone + ML385 -3	GAPDH	15.13
TRUE	B1	Sample 13	Control -1	Nrf2	21.67
TRUE	B2	Sample 14	Control -2	Nrf2	25.58
TRUE	B3	Sample 15	Control -3	Nrf2	23.12
TRUE	B4	Sample 16	ICH -1	Nrf2	24.43
TRUE	B5	Sample 17	ICH -2	Nrf2	22.9
TRUE	B6	Sample 18	ICH -3	Nrf2	23.49
TRUE	B7	Sample 19	ICH + Pioglitazone -1	Nrf2	22.04
TRUE	B8	Sample 20	ICH + Pioglitazone -2	Nrf2	20.14
TRUE	B9	Sample 21	ICH + Pioglitazone -3	Nrf2	23.41
TRUE	B10	Sample 22	ICH + Pioglitazone + ML385 -1	Nrf2	21.6
TRUE	B11	Sample 23	ICH + Pioglitazone + ML385 -2	Nrf2	21.94
TRUE	B12	Sample 24	ICH + Pioglitazone + ML385 -3	Nrf2	22.06
TRUE	C1	Sample 25	Control -1	UCP2	19.71
TRUE	C2	Sample 26	Control -2	UCP2	22.36
TRUE	C3	Sample 27	Control -3	UCP2	20.76
TRUE	C4	Sample 28	ICH -1	UCP2	21.71
TRUE	C5	Sample 29	ICH -2	UCP2	20.19
TRUE	C6	Sample 30	ICH -3	UCP2	20.63
TRUE	C7	Sample 31	ICH + Pioglitazone -1	UCP2	19.96
TRUE	C8	Sample 32	ICH + Pioglitazone -2	UCP2	18.03
TRUE	C9	Sample 33	ICH + Pioglitazone -3	UCP2	21.33
TRUE	C10	Sample 34	ICH + Pioglitazone + ML385 -1	UCP2	18.98
TRUE	C11	Sample 35	ICH + Pioglitazone + ML385 -2	UCP2	19.22
TRUE	C12	Sample 36	ICH + Pioglitazone + ML385 -3	UCP2	19.33
TRUE	D1	Sample 37	Control -1	FOXO3	18.54
TRUE	D2	Sample 38	Control -2	FOXO3	21.4
TRUE	D3	Sample 39	Control -3	FOXO3	18.46
TRUE	D4	Sample 40	ICH -1	FOXO3	20.89
TRUE	D5	Sample 41	ICH -2	FOXO3	19.35
TRUE	D6	Sample 42	ICH -3	FOXO3	19.58
TRUE	D7	Sample 43	ICH + Pioglitazone -1	FOXO3	19.18
TRUE	D8	Sample 44	ICH + Pioglitazone -2	FOXO3	17.29
TRUE	D9	Sample 45	ICH + Pioglitazone -3	FOXO3	20.56
TRUE	D10	Sample 46	ICH + Pioglitazone + ML385 -1	FOXO3	18.21
TRUE	D11	Sample 47	ICH + Pioglitazone + ML385 -2	FOXO3	18.61
TRUE	D12	Sample 48	ICH + Pioglitazone + ML385 -3	FOXO3	18.44
TRUE	E1	Sample 49	Control -1	HMOX1	19.41
TRUE	E2	Sample 50	Control -2	HMOX1	22.03
TRUE	E3	Sample 51	Control -3	HMOX1	19.56
TRUE	E4	Sample 52	ICH -1	HMOX1	21.22
TRUE	E5	Sample 53	ICH -2	HMOX1	19.72
TRUE	E6	Sample 54	ICH -3	HMOX1	20.09
TRUE	E7	Sample 55	ICH + Pioglitazone -1	HMOX1	19.26
TRUE	E8	Sample 56	ICH + Pioglitazone -2	HMOX1	17.43
TRUE	E9	Sample 57	ICH + Pioglitazone -3	HMOX1	20.69
TRUE	E10	Sample 58	ICH + Pioglitazone + ML385-1	HMOX1	18.28
TRUE	E11	Sample 59	ICH + Pioglitazone + ML385-2	HMOX1	18.53
TRUE	E12	Sample 60	ICH + Pioglitazone + ML385-3	HMOX1	18.25
TRUE	F1	Sample 61	Control -1	GSTP1	17.11
TRUE	F2	Sample 62	Control -2	GSTP1	20.03
TRUE	F3	Sample 63	Control -3	GSTP1	17.85
TRUE	F4	Sample 64	ICH -1	GSTP1	19.82
TRUE	F5	Sample 65	ICH -2	GSTP1	18.16
TRUE	F6	Sample 66	ICH -3	GSTP1	18.42
TRUE	F7	Sample 67	ICH + Pioglitazone -1	GSTP1	18.01
TRUE	F8	Sample 68	ICH+Pioglitazone -2	GSTP1	16.13
TRUE	F9	Sample 69	ICH+Pioglitazone -3	GSTP1	19.4
TRUE	F10	Sample 70	ICH + Pioglitazone + ML385 -1	GSTP1	17.07
TRUE	F11	Sample 71	ICH + Pioglitazone + ML385 -2	GSTP1	17.35
TRUE	F12	Sample 72	ICH + Pioglitazone + ML385 -3	GSTP1	17.3
TRUE	G1	Sample 73
TRUE	G2	Sample 74
TRUE	G3	Sample 75
TRUE	G4	Sample 76
TRUE	G5	Sample 77
TRUE	G6	Sample 78
TRUE	G7	Sample 79
TRUE	G8	Sample 80
TRUE	G9	Sample 81
TRUE	G10	Sample 82
TRUE	G11	Sample 83
TRUE	G12	Sample 84
TRUE	H1	Sample 85
TRUE	H2	Sample 86
TRUE	H3	Sample 87
TRUE	H4	Sample 88
TRUE	H5	Sample 89
TRUE	H6	Sample 90
TRUE	H7	Sample 91
TRUE	H8	Sample 92
TRUE	H9	Sample 93
TRUE	H10	Sample 94
TRUE	H11	Sample 95
TRUE	H12	Sample 96
